# Supplementary material for: Dynamic evolution of policy mix in response to COVID-19: Practice from China
Source: PLoS One. 2023 Sep 28;18(9):e0291633. doi: 10.1371/journal.pone.0291633 (PMC10538659; doi:10.1371/journal.pone.0291633)
Supplement: S1 Dataset — (XLSX) [file pone.0291633.s002.xlsx]

## Sheet: Sheet1
	living material support	social assistance	social order maintenance	enterprise development and work resumption	employment promotion	steadily carry out economic and social work	reduce infection and mortality,	medical and protective materials support	social mobilization	health information management	welfare, team and fund support	prevent overseas epidemic import
financial subsidies	3	3		3	3	2					7	1
reduce crowd gathering and keep social distance							18
reduction or remitting of taxes and charges	1	1		8	1	2		2	1		3	1
education and training				1		1					2	1
information release	3		1	2		3	3	2	1	1
publicity and guidance	1		1	4		2	1	1	15
financial credit	1	1		4				1
simplify procedures and handle special cases with special methods	2	3		5	1	5	1	10			6	3
fighting criminals			9					1				1
supervision and management	2		6	2		6	3	1			1	2
public service provision		1		2		4	1	2			1
psychological aid		4									2	1
legal aid				1
health monitoring	1			2		2				19
command and coordination	4	2	1	6	1	3	4	2	6		2	3
scientific research and development							1
contactless service		2		4	1	12	21
closure of premises and suspension of services							14
extended period		1		3		8	1
epidemic prevention knowledge popularization				1			6				1	1
prevention and treatment regulations				1			7				1
preventive sterilization and isolation				2			11					1
traffic control				1		1	2					2
cancel public activities							14
technical support	1		1	1		5				2
vaccine inoculation							1
rewards and accountability			1						1		2	1
	MOF	MOE	MIIT	CCCYL	NDRC	STA	NHC	SPC	SPC	MOJ	MOPS	NHSA	GOSC	JPCMSC	SASACSC	MOT	MOCA	ACLA	CEC	MHRSS	ACFTU	CEDA	MOC	NAO	SAMR	NRTA	NMSA	MEE	CCCPC	ODCPCCC	CDPF	CLS	ASC	CCIA	CIIA	AMAC	NAFMII	CBIRC	CACEM	PBC	NAAC	CSC	NEAC	NEA	SAFE	STMA	CNIPA	TOCIPA	SCLGOPAD
financial subsidies	10	3					4									3				4			2					1
reduce crowd gathering and keep social distance	1						2							3		1																						1									1
reduction or remitting of taxes and charges	6		2		3	3	1				1					5				2			1										1					1		1				1
education and training					1		1									1
information release	3	1	1		2	2	2	1	1	1	1					1	2			1			1	1	1															1
publicity and guidance			2				4	1		1		1				1	5	2	1	1	1	1	1			1				2				1							1					1	1
financial credit	1															1																	1					1
simplify procedures and handle special cases with special methods	1		1		2	1	2					1		1		4				4			1		1											2	1					1			1		1
fighting criminals							1	5	4		2														3
supervision and management	1	1				1					1		1	1			1			1				1	6													1					1
public service provision		1												1		1	1			2								2				1
psychological aid	1	1					3							2		1	2			1
legal aid																		1
health monitoring		1					5							6			6						1			1										1			1							1
command and coordination	2		2	2	1		3			1	2		1	3	1	1	4			1			4																	1				3		1	1		2
scientific research and development																																1
contactless service		1			3	4	2	1	1			1		2		2	2			1			1		2								1		1	1	1			1								1
closure of premises and suspension of services		1						2	1					1		2	2								1						1															1			1
extended period						1		1								1	1																			1		1		1		1							1
epidemic prevention knowledge popularization	1	1					3							2		1	1			1												1							1
prevention and treatment regulations							3							2														1
preventive sterilization and isolation		1					2							4			2			1																1	1	1									1
traffic control					1	1										3
cancel public activities		1												1			3			2											1		1		1				1							1
technical support	1	2	2				1																															1
vaccine inoculation							1
rewards and accountability																				2							1
	MOF	MOE	MIIT	CCCYL	NDRC	STA	NHC	CPLCPCC	SPC	SPP	MOJ	MOPS	NHSA	GOSC	JPCMSC	SASACSC	MOT	MOCA	ACLA	ACFIC	MHRSS	ACFTU	CEDA	CEC	ADBA	ACFSMC	GAC	MOC	NAO	SAMR	NRTA	NMSA	MEE	CCCPC	ODCPCCC	CDPF	CLS	ASC	CCIA	CIIA	AMAC	NAFMII	CBIRC	CACEM	PBC	NAAC	CSC	NEAC	NEA
MOF		1	2		3	3	3					2					2				3				1	1	1	1	1	1			1												2				1
MOE	2						1					1					1	1			1									1
MIIT	2				2		1					1					1				1				1	1	1	1	1	1															2				1
CCCYL
NDRC	3		2				2					1					2				1				1	1	1	1	1	1															2				1
STA	3
NHC	3	1	1		2		1		1	1	1	3					4	1			2				1	1	1	2		1															1				1
CPLCPCC									1	1	1	1
SPC							1	1		3	2	3
SPP							1	1	3		2	3
MOJ							1	1	1	2	1	3							1	1
MOPS	1	1	1		1		3	1	3	3	3						1				1				1	1	1	1		3															1				1
NHSA
GOSC
JPCMSC
SASACSC
MOT	2	2			2		3					1					1				2				1	1	1	1		1															1				1
MOCA		1					2
ACLA											1									1
ACFIC											1								1		1	1	1	1
MHRSS	3	1	1		1		2					1					2			1		1	1	1	1	1	1	1		1															1				1
ACFTU																				1	1		1	1
CEDA																				1	1	1		1
CEC																				1	1	1	1
ADBA	1		1		1		1					1					1				1					1	1	1		1															1				1
ACFSMC	1		1		1		1					1					1				1				1		1	1		1															1				1
GAC	1		1		1		1					1					1				1				1	1		1		1															1				1
MOC	2		1		1		2					1					1				1				1	1	1			1															1				1
NAO	1		1		1																																								1
SAMR	1	1	1		1		1					2					1				1				1	1	1	1																	1				1
NRTA
NMSA
MEE	1
CCCPC
ODCPCCC
CDPF
CLS
ASC
CCIA
CIIA
AMAC
NAFMII
CBIRC
CACEM
PBC	1		1		2		1					1					1				1				1	1	1	1	1	1																			1
NAAC
CSC
NEAC
NEA	1		1		1		1					1					1				1				1	1	1	1		1																			1
SAFE
STMA
CNIPA
TOCIPA
SCLGOPAD
NRA					1		1
CAAC					1		1
SPB					1		1
CR	1		1		2		2					1					1				1				1	1	1	1		1															1				1
MST
NSOA
CNCSFA
CDB
NFGA																														1
MARA	1	1	1		1		1					1					1				1				1	1	1	1		2															1				1
MWR
MVA
PWDPRCCMC
MCT
NCHA
CWRCMWR
CSRC
HFMCCG
MHURD
NMPA
SA
NATCM							1
OLGTNLSSC
OESCSC
IAC
SASTIND
CNAPA
CMSAPRC
CLGRNCP
MNR
CACEM
NPHCC
[truncated: 37 more columns]
